# Supplementary material for: An Integrative Approach to the Study of Cognitive Abilities in a Non-Human Primate Model in a Virology Laboratory Environment
Source: Brain Sci. 2024 Jun 26;14(7):635. doi: 10.3390/brainsci14070635 (PMC11274874; doi:10.3390/brainsci14070635)
Supplement: Supplementary file 1 [file brainsci-14-00635-s001.zip]

Archive with 1 entries (1 files):
- brainsci-3016144-supplementary.pdf
